# Supplementary material for: Registration system of cloud campus by using android smart tablet
Source: Springerplus. 2014 Dec 22;3:761. doi: 10.1186/2193-1801-3-761 (PMC4320127; doi:10.1186/2193-1801-3-761)
Supplement: Supplementary file 1 — Additional file 1: Movie for the Data Communication PC Linux and Android Tablet. PCLinux_Android.flv. (ZIP 5 MB) [file 40064_2014_1532_MOESM1_ESM.zip]

Archive with 1 entries (1 files):
- 3175230231412591_add1.flv
